# Supplementary material for: Microalgae empower skeletal muscle via increased force production and viability
Source: Sci Adv. 2025 Jul 16;11(29):eadw5786. doi: 10.1126/sciadv.adw5786 (PMC12266117; doi:10.1126/sciadv.adw5786)
Supplement: Supplementary file 2 — Movie S1 [file sciadv.adw5786_movie_s1.zip]

Archive with 1 entries (1 files):
- adw5786_movie_s1.mp4
